# Supplementary material for: Preparation of ZnCl2-Activated Magnetic Biochar and Its Performance in Removing Hexavalent Chromium from Water
Source: Nanomaterials (Basel). 2025 Oct 17;15(20):1586. doi: 10.3390/nano15201586 (PMC12566338; doi:10.3390/nano15201586)
Supplement: Supplementary file 1 [file nanomaterials-15-01586-s001.zip]

Archive with 1 entries (1 files):
- nanomaterials-3864703-supplementary.pdf
